# Supplementary material for: Genomic characteristics and drug screening among organoids derived from non‐small cell lung cancer patients
Source: Thorac Cancer. 2020 Jul 7;11(8):2279–90. doi: 10.1111/1759-7714.13542 (PMC7396373; doi:10.1111/1759-7714.13542)
Supplement: Supplementary file 1 — Table S1 The average sequencing depth of all tumors and organoids. [file TCA-11-2279-s001.xlsx]

## Sheet: Sheet1
The average sequencing depth of all tumors and organoids
Patient	Type	Depth
P1_L	Tumor	163
P1_O	Organoid	141
P4_L	Tumor	428
P4_O	Organoid	171
P5_L	Tumor	220
P5_O	Organoid	508
P6_L	Tumor	127
P6_O	Organoid	337
P7_L	Tumor	231
P7_O	Organoid	329
P9_L	Tumor	142
P9_O	Organoid	97
P11_L	Tumor	280
P11_O	Organoid	323
